# Supplementary material for: Evaluation of patient engagement in medicine development: A multi‐stakeholder framework with metrics
Source: Health Expect. 2021 Feb 24;24(2):491–506. doi: 10.1111/hex.13191 (PMC8077089; doi:10.1111/hex.13191)
Supplement: Supplementary file 1 [file HEX-24-491-s001.xlsx]

## Sheet: Introduction
Appendix 2: Patient Engagement Monitoring and Evaluation Framework.
This excel consist of three sheets: 1) framework description, 2) all metrics, 3) sets of metrics
The framework can best be tailored by following the steps below:
	1. Stakeholders decide on the objectives for patient engagement and agree on the purpose of M&E, taking the context into account.
	2. Stakeholders develop a theory of change to show the expected path from input to impact. Using the framework (sheet 1), they specify the input and activities that should result in learnings and changes to achieve the intended objectives.
	Stakeholders select metrics that address their information needs (sheet 2), for each component of the framework. Sample sets of metrics can be found in sheet 3.
	3. Stakeholders identify qualitative and quantitative methods to collect information and develop a monitoring and evaluation plan. Sample questions, methods and tools can be found in the appendices 3-6 of the paper.
	4. A feedback loop is established for all stakeholders. Data analysis and reflection on short-term results should be repeatedly undertaken to adapt the initiative and enhance learnings that set the stage for achieving impacts.
	Stakeholders should also consider contextual factors that may facilitate or hinder the success of initiative. Possible context factors can be found in sheet 2.
A consortium of four patient groups, 15 bio-pharmaceutical companies and two academic groups (PARADIGM) developed and tested the framework.
The work is based on literature, quality guidance documents and case studies.
Users are encouraged to share the framework and reproduce it for their patient engagement initiatives. We ask users to link to the original source and to acknowledge the developers.
Please do not hesitate to contact the developers if you have any questions about the application of the framework.
Vat et al (l.e.vat@vu.nl)

## Sheet: Sheet 1 Framework description
Framework Component	Subcomponent	Description
Objectives		The aim of a patient engagement initiative to which different metrics are relevant to (see 'sets of metrics tab')
Input	Expectations	Metrics that assess the needs, beliefs and priorities of all stakeholders involved in patient engagement
	Preparations	Metrics that assess the accessibility and preparedness for patient engagement
	Resources	Metrics that assess the material, human and financial resources used to carry out a patient engagement initiative
	Representativeness of stakeholders	Metrics that assess the expertise and diversity of individuals involved
Activities/process	Structure	Metrics that describe the general characteristics of a patient engagement initiative
	Management	Metrics that assess how engagement activities are facilitated
	Interactions	Metrics that assess the quality of interactions during the process
	Satisfaction	Metrics that assess the overall experience of those involved with the engagement process
Learnings and Changes	Learnings	Metrics that capture the insights and recommendations people take-away from the patient engagement activities
	Changes	Metrics that capture changes to research (such as altered research questions, design, processes, outcome measures), or changes to the individual (such as changes in attitudes)
Impacts	Research relevance	Metrics that assess the relevance of study areas, topics and questions to patient needs
	Study ethics and inclusiveness	Metrics that assess the diversity and accessibility of studies.
	Study quality and efficiency	Metrics that assess the speed of studies and influencing factors such as study participants’ experiences in trials
	Quality of evidence and uptake of products	Metrics that assess the quality and availability information used for decision-making by regulatory bodies and patient communities as well as the accessibility and usability of products
	Empowerment	Metrics that capture the process of becoming more confident and shifts in decision-making authority or power
	Reputation and trust	Metrics that capture beliefs and opinions about working relationships, research, a company, organisation and/or community
	Embedding of patient engagement	Metrics that capture wider consideration of patient engagement in R&D and organisational decision-making
Context (factors)	Policy context	(Global, national, institutional) policies and regulations towards patient engagement and medicines development
	Institutional context	The characteristics of the companies/organisations involved including the leadership, culture, experience in a disease area, length of a relationship
	Community context	The characteristics of the (patient) community involved including the availability and history of patient groups, the recognition of the disease in the society and availability of medicines
	Decision-making context	The timing of engagement with respect to decision-making, as well as its relationship to other decisions previously made or anticipated
Link to other metrics	By ‘linked’ or ‘related’ we mean additional metrics that complement the given metric. Metrics which are relevant to measure in combination with other metrics (e.g. to improve understanding of how impact can be reached).
Forward' and 'Backward'	By ‘forward’ and ‘backward’ we mean metrics that link to the given metric and would be measured before or after the given metric is measured.
Methods	Suggested, possible ways to measure the corresponding metric. For examples of specific methods and measurement tools, please review Appendix 3-6 of the paper.

## Sheet: Sheet 2 All Metrics
Use the filter function to select metrics related to a specific (sub)component of the framework. Review appendix 1 of the paper for guidance on metrics selection.
Framework component	Subcomponent	Metric	Description of the metric	Reference (cases' identification numbers)	Number of cases	Links to other metrics (backwards)	Links to other metrics (forwards)	Methods for measurement
Input (n=13 metrics)	Expectations	Belief of stakeholders in the value of patient engagement	This metric relates to the change in perceptions among stakeholders and the impact on cultural change in the medicine life cycle. It includes the beliefs and attitudes of stakeholders towards patient engagement at its start. If measured quantitatively, it could give an impression of the overall perceived value, which can be tracked over time. If measured qualitatively, it could provide insights o…	(14)	1	Number/type of priorities of stakeholders for the patient engagement activity; Expectations of the patient engagement activity; Knowledge exchange/knowledge gain	Timing of patient engagement activities with stages of the R&D cycle; Number, type and frequency of patient engagement activity; Usefulness of the patient engagement activity; Changes in patients' knowledge about medicines research and development; Willingness to continue collaboration between stakeholders; Number of industry research teams engaging patients in medicines R&D	This could be measured qualitatively (e.g. interviews, conversations, open survey question) and quantitatively (e.g. barometer statements with Likert scale).
Input (n=13 metrics)	Expectations	Number/type of priorities and needs of stakeholders	This metric indicates the number and types of priorities/goals a specific patient engagement activity would like to achieve, targeting the overall initiative or a particular activity. Knowing stakeholders' priorities helps designing and/or adapting the content of the activity's agenda, defining the relevant issues or topics to address. It will help to enhance the satisfaction of the activity, the…	(1)(6)(7)(3)	4	Feeling of preparedness; Type/level of expertise; Diversity of patient representatives; Diversity of staff/department representatives	Satisfaction with the activity's agenda; Satisfaction with the patient engagement activity; Clarity of the goals of patient engagement; Type of topics discussed; Number, type and frequency of patient engagement activity; Usefulness of the patient engagement activity; Learnings from patient engagement activity (take aways); Number and type of actionable insights and recommendations; Number and typ…	Asking the priorities of participants quantitatively in a pre-survey, or qualitatively in a pre-meeting/emails (online or physical)
Input (n=13 metrics)	Expectations	Expectations of patient engagement	This metric allows broad insights on the expected process of the activity, the issues/topics stakeholders expect to exchange information on and/or the expected outcomes and impact they would like to achieve. This metric can help to understand the starting points of different stakeholders regarding the activity itself and links to their learnings and capacity building, thereby indirectly influenci…	(4)(17)	2	Feeling of preparedness; Type/level of expertise; Diversity of patient representatives; Diversity of staff/department representatives	Satisfaction with the activity's agenda; Satisfaction with the patient engagement activity; Clarity of the goals of patient engagement; Type of topics discussed; Number, type and frequency of patient engagement activity; Usefulness of the patient engagement activity; Learnings from patient engagement activity (take aways); Number and type of actionable insights and recommendations; Number and typ…	This can be asked in a pre-survey as an open question, or ask in pre-meeting (online or physical meeting).
Input (n=13 metrics)	Expectations	Satisfaction with the choices available for decision-making	This metric looks at the options, possible solutions, alternative approaches to research available. For example, the choices available for research funding decisions. Or the choices available regarding interventions or methods for making research design decisions.	(2)	1	Number/type of priorities and needs of stakeholders; Expectations of the patient engagement activity	Satisfaction with the patient engagement activity/activities; Satisfaction with the prioritisation of research; Relevance of (new) studies/products to patients' needs;	This could be measured qualitatively (e.g. interviews, conversations, open survey question) and quantitatively (e.g. barometer statements with Likert scale).
Input (n=13 metrics)	Preparations	Feeling of preparedness	This metric is used to understand how prepared stakeholders feel and/or how prepared they felt other stakeholders were before a certain patient engagement activity. It is believed that the more prepared people feel, the better they participate in the activity, and better outcomes are produced as the knowledge shared amongst stakeholders is targeting the priorities set for the activity. This metri…	(6)(4)	2	Satisfaction with the patient engagement activity/activities; Number and type of (actionable) insights and recommendations; Number and type of planned actions based on insights; Understanding of patients' experiences and preferences by other stakeholders; Feeling of making a contribution to the patient community; Relevance of (new) studies/products to patients' needs	Accessibility of preparatory materials; Satisfaction with support from activity organisers; Opportunity to contribute to the patient engagement activity; Satisfaction in fulfilling patient engagement activity's expectations	This metric could be measured quantitatively via a survey or qualitatively via interviews, focus groups or reflection sessions.
Input (n=13 metrics)	Preparations	Accessibility of preparatory materials	This metric is used to understand the relevance and accessibility of the material given to stakeholders for preparation before a certain patient engagement activity. It is believed that the more they feel prepared, the better they can participate in the activity, and better outcomes are produced as the knowledge shared amongst stakeholders is targeting the priorities set for the activity. This me…	(3)(4)(6)(17)	4	Feeling of preparedness	Satisfaction with support from activity organisers; Opportunity to contribute to the patient engagement activity; Satisfaction on fulfilling the activity's expectations; Satisfaction with the patient engagement activity; Number and type of actionable insights and recommendations; Number and type of planned actions based on insights; Understanding of patients' experiences and preferences by other …	This can either be asked of participants in a quantitative post-evaluation survey, or explored qualitatively in focus groups, reflection sessions or interviews.
Input (n=13 metrics)	Representativeness of stakeholders	Diversity of patient representatives	This metric provides information on the different characteristics of patients (e.g. demographics, education, literacy levels, socio-economic backgrounds, geography, language, as well as disease state/co-morbidities, variety of treatment experience, experience with patient engagement, degrees of exposure to/involvement in clinical studies, etc). It indicates the variety of perspectives and experie…	(1)(2)(3)(4)(6)(14)(7)(9)(19)(10)(22)(23)(17)(18)(21)	15	Number/type of priorities and needs of stakeholders; Expectations of the patient engagement activity; Type/level of expertise; Belief of stakeholders in the value of patient engagement	Type of topics discussed; Learnings from patient engagement activity (take aways); Dissemination of learnings in stakeholders'organisations; Perceived quality of scientific advice given to developers by regulators/HTAs;	A quantitative pre-survey questionnaire could be administered in which relevant characteristics are asked about.
Input (n=13 metrics)	Representativeness of stakeholders	Diversity of staff/department representatives	This metric gives information on the different characteristics of staff representatives or different departments within an organisation involved in a patient engagement activity. It is an indication of the variety of level of seniority, skills, knowledge, responsibilities and priorities of the stakeholders, stimulating the diversity of learnings and recommendations taken into account for implemen…	(7)(6)(14)(17)(21)(**)	6	Number/type of priorities and needs of stakeholders; Expectations of the patient engagement activity; Type/level of expertise; Belief of stakeholders in the value of patient engagement	Type of topics discussed; Learnings from patient engagement activity (take aways); Dissemination of learnings in stakeholders'organisations;Perceived quality of scientific advice given to developers by regulators/HTAs;	A quantitative pre-survey questionnaire could be administered in which relevant characteristics are asked about.
Input (n=13 metrics)	Representativeness of stakeholders	Type/level of expertise	This metric is used to understand what different types of knowledge and/or skills the different stakeholders involved in a patient engagement activity have. Types of knowledge/skills could be categorized as, for example, medical, experiential, technical, etc. This metric helps to promote diversity in a certain activity and enhance the learnings of stakeholders from the activity and the recommenda…	(14)(15)(17)(22)(23)(4)(2)	7	Diversity of patient representatives; Diversity of staff/department representatives	Opportunity to contribute to the patient engagement activity; Learnings from patient engagement activity (take aways); Number and type of actionable insights and recommendations; Medicines available to people by country and population group (access to products); Understanding of patients' experiences and preferences by other stakeholders; Number of clinical trials including a previously excluded …	This can be measured quantitively in a pre-activity survey sent out to the participants in advance.
Input (n=13 metrics)	Representativeness of stakeholders	Number of stakeholders involved	This metric indicates how many stakeholders participate in a certain patient engagement activity. It could indicate the human resources available for/allocated to the patient engagement activity to inform decision making at an organisational level.	(14)(2)	2	Belief of stakeholders in the value of patient engagement	Number, type and frequency of patient engagement activity; Usefulness of the patient engagement activity; Opportunity to contribute to the patient engagement activity; Dissemination of learnings in stakeholders'organisations;	Quantitative reporting in minutes of the activity.
Input (n=13 metrics)	Resources	Money spent	This metric can be used to measure the financial investment of stakeholders involved in patient engagement (e.g. travels, location, accommodation, meals, reimbursement, compensation, materials).	(1)(3)(4)(7)(10)(11)(12)(13)(14)(15)(16)(17)(18)(19)(21)(22)(23)	18	Time spent	Percentage cost of patient engagement initiative in overall clinical trial cost	Usually reported in log sheet; can be combined with time spent.
Input (n=13 metrics)	Resources	Time spent	This metric can be used to measure the time spent (commonly measured in hours or FTE) by stakeholders involved in a certain patient engagement activity.	(1)(3)(4)(7)(10)(13)(15)(17)(22)(23)	10	Belief of stakeholders in the value of patient engagement; Money spent	Trust between stakeholders; Feelings of trust, honesty, transparency, respect, shared learning and/or a give-and-take relationship; Percentage cost of patient engagement initiative in overall clinical trial cost	This metric is usually reported in a log-sheet; can be combined with money spent.
Input (n=13 metrics)	Resources	Number and type of materials used	Inventory of the material used in preparation, during, or after a certain patient engagement activity. It could include diverse equipment, emails, phone calls, presentations, etc. This is an organisational metric linked to time and money spent for the patient engagement activity.	(3)(20)	2	Time spent; Money spent	Percentage cost of patient engagement initiative in overall clinical trial cost	Can be measured quantitively from minutes or a log-sheet with time and money spent.
Activities/process (n=16 metrics)	Interactions	Opportunity to contribute to patient engagement activities	This metric assesses whether stakeholders felt they had sufficient opportunity to contribute to the patient engagement activities. Naturally, this metric applies only to activities where some form of discussion took place, so not to interviews, surveys etc. This metric can help activity organisers to improve the moderation and structure of their activity. Moreover, if linked to stakeholder charac…	(1)(2)(3)(4)(5)(7)(12)(17)	8	Satisfaction with the moderation; Diversity of patient representatives; Diversity of staff/department representatives; Type/level of expertise	Number and type of planned actions based on insights; Number and type of actions/recommendations implemented; Change in awareness and knowledge about patients' needs; Timing of patient engagement activities with stages of R&D cycle; Study participant experience in trials/perceived study burden; Influence of patients' insights on research decision making	This could be measured quantitatively via a closed-ended survey question or using the Herfindahl Hirschman index (a metric based on the number of times a participant contributed to the discussion). May also be assessed qualitatively via interviews, reflection sessions, focus groups, and/or observations during the activity, or with an open survey question.
Activities/process (n=16 metrics)	Interactions	Feelings of trust, honesty, transparency, respect, shared learning and/or a give-and-take relationship	This metric assess the relational aspects of the activity. This could include attitudes or experiences related to honesty, transparency, respect, shared learning and reciprocity between patients, patient organisations, companies and/or regulatory bodies, as well as stakeholders' confidence in the influence of the activity in R&D decision-making. The metric relates to the role patients are given i…	(1)(2)(4)(6)(7)	5	Belief of stakeholders in the value of patient engagement; Usefulness of the patient engagement activity; Clarity of the roles of stakeholders in the patient engagement activity	Trust between stakeholders; Influence of patients' insights on research decision making; Learnings from patient engagement activity (take aways); Dissemination of learnings in stakeholders' organisations; Degree to which the patient engagement activities helped to reduce stigma; Changes in attitude/perceptions of stakeholders about the capabilities of patients/carers; Feeling of being valued/hear…	This metric could be measured quantitatively via a survey (using Likert scales for example) or qualitatively via interviews, focus groups or reflection sessions or with open survey questions.
Activities/process (n=16 metrics)	Interactions	Accessibility of language used by other stakeholders during the PE activities	This metric assesses accessibility in terms of language used during patient engagement activities (e.g. plain language, translation). This is a proxy for the opportunity of patients to contribute, and satisfaction with activities, indirectly affecting learnings and changes and impact.	(4)	1	Accessibility of preparatory materials; Diversity of patient representatives; Diversity of staff/department representatives; Satisfaction with the patient engagement activity/activities; Learnings from patient engagement activity (take-aways); Usefulness of the patient engagement activity	Opportunity to contribute to patient engagement activities; Number and type of materials used;	This metric could be measured quantitatively via a survey or qualitatively via interviews, focus groups or reflection sessions or with open survey questions. The reading level of materials used (e.g. presentations, surveys, summaries of research proposals or protocols) could also be assessed using Flesch-Kincaid reading level scores.
Activities/process (n=16 metrics)	Management	Clarity of the goals of patient engagement;	This metric indicates whether the goals of the patient engagement activity are clear to the stakeholders involved. This could be assessed for all stakeholders or for a specific stakeholder group. This metric could be helpful to see whether their pre-activity instructions are sufficiently clear in order to improve the preparedness of stakeholders.	(5)(17)(22)(23)	4	Feeling of preparedness; Accessibility of preparatory materials; Clarity of the roles of stakeholders in the patient engagement activity; Satisfaction with the activity's agenda; Number/type of priorities and needs of stakeholders	Feeling of making a contribution to research; Feeling of making a contribution to the patient community; Opportunity to contribute to the patient engagement activity; Usefulness of the patient engagement activity; Satisfaction with support from activity organisers;	This metric could be measured quantitatively via a survey or qualitatively via interviews, focus groups or reflection sessions or with open survey questions. For example, stakeholders could be asked to assess their level of understanding of the goals or to explain the goals in their own words.
Activities/process (n=16 metrics)	Management	Clarity of the roles of stakeholders	This metric assesses whether stakeholders' roles in the patient engagement activity are clear to the stakeholders involved. This could be assessed for all stakeholders or for a specific stakeholder group. This metric could be helpful to see whether their pre-activity instructions are clear enough to improve the preparedness of stakeholders.	(5)(22)(23)	3	Feeling of preparedness; Accessibility of preparatory materials; Clarity of the goals of patient engagement; Satisfaction with the activity's agenda; Number/type of priorities and needs of stakeholders	Feeling of making a contribution to research; Feeling of making a contribution to the patient community; Opportunity to contribute to the patient engagement activity; Usefulness of the patient engagement activity; Satisfaction with support from activity organisers;	This metric could be measured quantitatively via a survey or qualitatively via interviews, focus groups or reflection sessions or with open survey questions. For example, stakeholders could be asked to assess their level of understanding of their role or to explain their's and others' roles in their own words.
Activities/process (n=16 metrics)	Management	Satisfaction with the moderation	This metric indicates the quality of the moderation and facilitation of patient engagement activities, linking to whether stakeholders were able to contribute to the discussion and whether all topics on the agenda were sufficiently discussed. This metric applies only to activities where some form of moderation took place, for example advisory boards. (#) metric selected at a PARADIGM multi-stakeh…	(6)(7)(#)	3	Satisfaction with the activity's agenda	Type of topics discussed; Opportunity to contribute to the patient engagement activity;	This metric could be measured quantitatively via a survey or qualitatively via interviews, focus groups or reflection sessions or with open survey questions.
Activities/process (n=16 metrics)	Management	Satisfaction with support from activity organisers	This metric assesses whether stakeholders feel they have received adequate support from the organisers of the activity. If this metric is too general for your situation, you could ask more specifically whether stakeholders were satisfied with for example preparatory documents and meetings, training, presentations, information provision, logistical support and guidance during the activity. It coul…	(1)(4)(5)	3	Accessibility of preparatory materials; Feeling of preparedness	Opportunity to contribute to the patient engagement activity;	This metric could be measured quantitatively via a survey or qualitatively via interviews or reflection sessions or with open survey questions.
Activities/process (n=16 metrics)	Management	Satisfaction with the setting	This metric indicates the perceived quality of the setting in which an activity took place. This metric could be specified to ask for satisfaction with the venue, the food, the communication technologies, location etc.	(6)	1	Expectations of the patient engagement activity	Satisfaction with support from activity organisers;	This metric could be measured quantitatively via a survey or qualitatively via interviews or reflection sessions or with open survey questions.
Activities/process (n=16 metrics)	Satisfaction	Satisfaction on fulfilling patient engagement activity's expectations	This metric indicates whether the expectations stakeholders had regarding a patient engagement activity were met. This metric is most meaningful to measure together with stakeholders' expectations of the activity before the activity.	(4)(6)(17)	3	Expectations of the patient engagement activity; Number/type of priorities and needs of stakeholders	Satisfaction with the patient engagement activity;	This metric could be measured quantitatively via a survey or qualitatively via interviews or reflection sessions or with open survey questions.
Activities/process (n=16 metrics)	Satisfaction	Satisfaction with the patient engagement activity/activities	This metric indicates whether stakeholders were satisfied with their participation in a patient engagement activity. This metric can be measured for the overall activity or for specific aspects of the activity (e.g. agenda, process, discussions, moderation, location, roles etc.). A limitation of this metric is that satisfaction is a very broad concept and can mean different things for different p…	(1)(2)(3)(4)(7)(9)(10)(11)(12)(13)(15)(16)(17)(18)(19)(22)(23)	17	Satisfaction with the activity's agenda; Satisfaction on fulfilling patient engagement activity's expectations; Expectations of the patient engagement activity; Satisfaction with the moderation; Time spent; Number/type of priorities and needs of stakeholders	Feeling of making a contribution to research; Feeling of being valued/heard; Feeling of making a contribution to the patient community; Usefulness of the patient engagement activity; Change in awareness and knowledge about patients' needs; Patients' willingness to participate in clinical trials/study; Willingness to continue the collaboration between stakeholders;	This metric could be measured quantitatively via a survey or qualitatively via interviews or reflection sessions or with open survey questions.
Activities/process (n=16 metrics)	Satisfaction	Usefulness of the patient engagement activity/activities	This metric indicates whether stakeholders found the patient engagement activity useful. This metric is a proxy metric for any impact metric. A limitation of this metric is that it is very generic and what is precisely considered useful could be different for different stakeholders (see different impact metrics).	(6)(10)	2	Timing of patient engagement activities with stages of the R&D cycle; Method of gaining patients' insight	Number and type of actions/recommendations implemented;	This metric could be measured quantitatively via a survey or qualitatively via interviews or reflection sessions or with open survey questions.
Activities/process (n=16 metrics)	Structure	Satisfaction with the activity's agenda	This metric assesses how satisfied different stakeholders are with the agenda of the activity, indicating whether they feel their priorities are addressed and their expectations will be met. This metric is mostly applicable to 'meeting type' patient engagement activities, such as patient advisory boards, but could also be used to assess satisfaction with, for example, the topics addressed in an i…	(3)(22)(23)	3	Number/type of priorities and needs of stakeholders; Type/level of expertise; Expectations of the patient engagement activity	Type of topics discussed; Satisfaction with the patient engagement activity; Change in awareness and knowledge about patients' needs; Dissemination of learnings in stakeholders'organisations; Learnings from patient engagement activity (take aways);	This metric could be measured quantitatively via a survey or qualitatively via interviews or reflection sessions.
Activities/process (n=16 metrics)	Structure	Type of topics discussed	This metric lists the topics discussed during a patient engagement activity. These topics could be categorized according to certain preferred categories, for example priorities of the stakeholders involved. This information can help to ensure certain topics are discussed and prevent exchanging repetitive information, improving the satisfaction with the activity and the learnings and insights gain…	(4)(6)(17)	3	Number/type of priorities and needs of stakeholders	Satisfaction with the activity's agenda; Satisfaction with the patient engagement activity; Learnings from patient engagement activity (take aways); Number and type of actionable insights and recommendations;	Log sheet, meeting minutes.
Activities/process (n=16 metrics)	Structure	Timing of patient engagement activities with stages of the R&D cycle	This metric indicates how the patient engagement activity aligns with the stages of the medicine life cycle. This could for example be tracked per phase (e.g. priority setting, pre-clinical development, phase I, phase II etc.) or per stage in trial planning (e.g. in target product profile, clinical development plan, protocol concept, protocol optimization, pre or post regulatory discussions and a…	(3)(10)(14)(17)	4	Type of topics discussed	Number and type of actions/recommendations implemented; Changes in patients' knowledge about medicines research and development; Number of clinical trials including a previously excluded patient population (diversity); Medicines available to people by country and population group (access to products);	Log sheet, meeting minutes.
Activities/process (n=16 metrics)	Structure	Number, type and frequency of patient engagement activities	This metric indicates how many, how often and what kinds of patient engagement activities took place within an organisation. This metric is more applicable for monitoring and evaluation of patient engagement at a program, company or organisation level and less applicable at the level of a specific activity. This metric could be tracked overall, or for specific trials, or specified in certain cate…	(1)(3)(5)(9)(13)(14)(15)(16)(17)(19)(21)(22)(23)	13	Money spent; Time spent	Method of gaining patients' insight; Number of trials where insights from patients were implemented; Belief of stakeholders in the value of patient engagement; Dissemination of learning in stakeholders' organisations; Number of industry research teams engaging patients in medicines R&D; Number of patients* cited as authors/contributors in research/articles; Percentage cost of patient engagement i…	Log sheets, tracking systems.
Activities/process (n=16 metrics)	Structure	Method of gaining patients' insights	Different means of gaining knowledge, insights or perspectives of patients for medicines R&D processes. Possible methods include interviews, patient advisory boards, surveys, patients participating in a steering committee, document review etc. This metric could be helpful at an organisational level when activity organisers are using different approaches and want to learn which method works best i…	(7)(9)(8)(10)(#)	5	Money spent; Time spent; Timing of patient engagement activities with stages of the R&D cycle	Number and type of actions/recommendations implemented;	Log sheet, tracking system, survey.
Learnings and changes (n=13 metrics)	Learnings	Learnings from patient engagement activity (take-aways)	This metric is used to track stakeholders' learning. It relates to Industry staff learning about i) patients' experiences of a condition/technology (and how that might impact the way medicines research is coordinated, for example, identifying patient-relevant outcomes or endpoints or barriers for participation in trials) ii) all stakeholders learning about the value of patient engagement activiti…	(1)(2)(3)(4)(6)(7)(9)(10)(13)(14)(15)(21)(22)(23)	14	Type/level of expertise; Belief of stakeholders in the value of patient engagement; Number/type of priorities and needs of stakeholders	Change in awareness and knowledge about patients' needs; Changes in patients' knowledge about medicines research and development; Number and type of actions/recommendations implemented; Number of trials where insights from patients were implemented; Number of clinical trials changing inclusion and exclusion criteria; Number of clinical trials including a previously excluded patient population (di…	This could be measured with a post-meeting survey and/or captured in a log sheet or in the minutes of the activity. Can be assessed for diversity, number and/or quality.
Learnings and changes (n=13 metrics)	Learnings	Dissemination of learning in stakeholders' organisations	In a multidisciplinary, long-term collaboration it is thought significant learning has taken place across all stakeholder groups and that learnings have been disseminated beyond the stakeholders directly involved in the patient engagement activity. This metric is a proxy metric for the impact of the initiative on the development of new medicines for people with the condition in question. This cou…	(3)(4)(7)(10)(16)	5	Type/level of expertise; Belief of stakeholders in the value of patient engagement; Number/type of priorities and needs of stakeholders	Number of clinical trials changing inclusion and exclusion criteria; Number of clinical trials including a previously excluded patient population (diversity); Medicines available to people by country and population group (access to products); Number of trials where insights from patients were implemented;	This could be measured with a survey asking attendees about sharing information and its adoption in their organisation/group. Another possibility is counting website visits and downloads.
Learnings and changes (n=13 metrics)	Learnings	Changes in awareness and knowledge about patients' needs	This metric describes the changes in research staff understanding of patients' experiences/needs and how that influences medicines R&D in terms of meeting (unmet) patients needs and designing trials that do not over-burden patient participants. This metric could also include a changed awareness of research priorities, goals and outcome measures relevant to patients, potentially influencing resear…	(1)(2)(3)(6)(7)(15)(17)(22)(23)	9	Learnings from patient engagement activity (take-aways); Type/level of expertise; Belief of stakeholders in the value of patient engagement	Level/feelings of confidence in research; Number of trials where insights from patients were implemented; Patients' willingness to participate in clinical trials/study Number of clinical trials including a previously excluded patient population (diversity); Patient adherence and compliance rates to study protocol procedures; Willingness to continue the collaboration between stakeholders; Feelings…	This metric could be measured quantitatively via a survey, or qualitatively via interviews, focus groups, or reflection sessions.
Learnings and changes (n=13 metrics)	Learnings	Changes in patients' knowledge about medicines research and development	This metric describes what patients have learned from their participation in patient engagement activities. Patient advisors learn about medicines R&D, its potential and constraints as a result of their involvement in an initiative. This may influence their future willingness to act as a patient advisor and their ability to disseminate their learning in their own communities. Assuming the change …	(2)(7)(12)(14)(17)(#)	6	Learnings from patient engagement activity (take-aways); Type/level of expertise	Trust between stakeholders; Level/feelings of confidence in research;	This metric can be measured quantitatively using surveys, fact or fiction quizzes or qualitatively with interviews or open survey questions.
Learnings and changes (n=13 metrics)	Learnings	Quality of the feedback provided by patients	This metric measures the perceptions of stakeholders involved about the feedback recieved from patients. This metric could be used as a proxy for measuring cultural change within an organisation (e.g. seeing patient engagagement as valuable, willingness to continue the collaboration). This metric could also be used to enhance patient engagement initiatives (e.g. ensuring quality feedback).	(14)	1	Belief of stakeholders in the value of patient engagement; Expectations of the patient engagement activity; Type/level of expertise; Opportunity to contribute to patient engagement activities	Willingness to continue the collaboration between stakeholders; Number, type and frequency of patient engagement activity;	Better assessed qualitatively with open survy questions, interviews or focus groups but some quantitative surveys are useful.
Learnings and changes (n=13 metrics)	Learnings	Number and type of (actionable) insights and recommendations	The number of suggestions made by patient advisors during patient engagement initiatives and what aspect of the research priority setting, research process/design or HTA they are linked to. This is of importance to establish the points at which patient input is important and has potential impact (e.g. informing QoL measures, outcomes, endpoints, research goals/objectives). It could be helpful to …	(5)(6)(9)(8)(11)(12)(14)(15)(17)(19)(20)	11	Learnings from patient engagement activity (take-aways); Number/type of priorities and needs of stakeholders; Timing of patient engagement activities with stages of the R&D cycle; Number, type and frequency of patient engagement	Number and type of planned actions based on insights; Degree to which patient engagement will help to demonstrate the value of a product to regulatory bodies; Understanding of patients' experiences and preferences by other stakeholders; Relevance of (new) studies/products to patients' needs; Perceived quality of scientific advice given to developers by regulators/HTAs;	Quantitatively measurable from initiatives' records and grouped into themes of types of recommendations. Maybe also be grouped/linked to stage of R&D process.
Learnings and changes (n=13 metrics)	Changes	Changes in research priorities and goals	This metric compares the research priorities and goals between different stakeholder groups, and how these might change the research being funded/conducted. This information can be gathered by describing the similarities and differences between stakeholders' goals and priorities, followed by a reflection on whether stakeholders' changed their research priorities and goals based on the differences…	(6)(2)	2	Type of topics discussed; Satisfaction with the prioritisation of research; Number/type of priorities and needs of stakeholders; Satisfaction with the activity's agenda; Learnings from patient engagement activity (take-aways); Changes in awareness and knowledge about patients' needs	Degree to which outcome measures of a trial are patient-centric; Relevance of (new) studies/products to patients' needs; Emergence of new research questions/areas; Degree to which patient engagement will help to demonstrate the value of a product to regulatory bodies;	This could be measured qualitatively, for example by describing the outcomes of a patient engagement activity wherein different stakeholders expressed their priorities/goals for future research. Or quantitatively, for example using a survey asking whether the activity helped to inform research goals/priorities rating statements with a Likert scale .
Learnings and changes (n=13 metrics)	Changes	Changes in attitude/perceptions of stakeholders about the capabilities of patients/carers	This metric describes the changes in stakeholders' preconceptions about the capabilities of people with diseases that affect cognitive function or intellectual disability. It can be a proxy for cultural change regarding the perceived value of patient engagement.	(1)(7)	2	Type/level of expertise; Diversity of patient representatives; Diversity of staff/department representatives; Belief of stakeholders in the value of patient engagement; Learnings from patient engagement activity (take-aways)	Degree to which the patient engagement activities helped to reduce stigma; Feeling of being valued/heard	This metric could be measured quantitatively via a survey or qualitatively via interviews or reflection sessions.
Learnings and changes (n=13 metrics)	Changes	Influence of patients' insights on research decision-making	This metric relates to the changes that patients' insights may lead to and could be interpreted as a proxy for impact. It may help to specify the decisions influenced and the timing of the patient engagement activity that invited their influence in relation to the R&D pipeline. For example, in the design phase, the influence of patients can be considered in relation to the schedule of activities,…	(1)(2)(3)(12)(14)(17)	6	Belief of stakeholders in the value of patient engagement; Expectations of the patient engagement activity	Number and type of (avoidable) study protocol amendments; Trust between stakeholders;	Suggests qualitative measures (e.g. interviews, focus groups, open survey questions) though quantitative surveys are used by some.
Learnings and changes (n=13 metrics)	Changes	Number of clinical trials changing inclusion and exclusion criteria	This metric can be used to measure the accessibility of clinical trials for (previously excluded) patient groups. This may also be a proxy for recruitment rate and in the long-term, accessible products.	(3)(4)	2	Knowledge exchange/knowledge gain; Learnings from patient engagement activity (take-aways); Number of industry research teams engaging patients in medicines R&D; Diversity of patient representatives	Relevance of (new) studies/products to patients' needs; Recruitment rate; Drop out rate/retention rate; Number of clinical trials including a previously excluded patient population (diversity); Medicines available to people by country and population group (access to products); Percentage of under-represented groups participating in clinical trials (e.g. women, people living in CEE);	This can be measured quantitatively by tracking trials that have changed in- and exclusion criteria based on patients' feedback. This may require qualitative review of trial protocol documents or interviews with trial leads.
Learnings and changes (n=13 metrics)	Changes	Number and type of planned actions based on insights	This describes the number of actions/changes planned as a result of patient insights gained during patient engagement initiatives. (For example, changes may be made to development plans relating to the way data is collected/analysed including patient reported outcome measures (PROMs), which patient groups are recruited, mode of administration/delivery, frequency of trial visits, length of clinica…	(4)(6)(12)(14)(17)	5	Knowledge exchange/knowledge gain; Learnings from patient engagement activity (take-aways); Number/type of priorities and needs of stakeholders; Expectations of the patient engagement activity	Degree to which patient engagement will help to demonstrate the value of a product to regulatory bodies; Understanding of patients' experiences and preferences by other stakeholders; Relevance of (new) studies/products to patients' needs; Perceived quality of scientific advice given to developers by regulators/HTAs;Number and type of actions/recommendations implemented;	Measured by surveys (e.g. post-initiative satisfaction surveys), organisations' own data on insights proposed (types and number) and the planned actions that resulted. Some organisations developing tracking tools to follow up outcomes from planned actions.
Learnings and changes (n=13 metrics)	Changes	Number and type of actions/recommendations implemented	This metric relates to the changes implemented in R&D activities as a result of patient engagement initiatives. It is closely linked to "number and type of (actionable) insights and recommendations" and "number and type of planned actions based on insights" but distinct in that it measures those implemented rather than those suggested or planned. This is of importance to establish the points at w…	(1)(3)(4)(5)(6)(7)(10)(13)(14)(15)(16)(17)(19)(21)(22)(23)	16	Knowledge exchange/knowledge gain; Learnings from patient engagement activity (take-aways); Number/type of priorities and needs of stakeholders;	Recruitment rate; Drop out rate/retention rate;Trial completion rate; Perceived quality of scientific advice given to developers by regulators/HTAs; Level/feelings of confidence in research;Percentage of studies with patient reported outcomes (PROs); Degree to which outcome measures and endpoints of a trial are patient-centric;	Quantitative metric measured using company and organisational data, tracking sheets for monitoring follow up of actions etc.
Learnings and changes (n=13 metrics)	Changes	Changes in personal and/or professional skills	This metric indicates how being involved in patient engagement activities, whether as a one-off event or long term involvement in a patient engagement program, brings about changes to an individual's personal and/or professional skills.	(4)(7)(24)	3	Learnings from patient engagement activity (take-aways); Satisfaction with the patient engagement activity/activities; Number, type and frequency of patient engagement activity/ies	Change in quality of life as a result of involvement in patient engagement initiatives;	Survey of or interviews with patient engagement participants on their perceived (level of) skills, confidence in personal or professional skills and how participation in patient engagement has influenced those skills
Impact (n=45 metrics)	Embedding of patient engagement	Number of trials where insights from patients were implemented	This metric attempts to capture the number of substantive changes in the design and implementation of clinical trials following the use of patient engagement initiatives. This therefore indicates how learnings from patient engagement initiatives have translated into company-level changes across clinical trial programs. This can be used to capture the embedding of patient engagement within a compa…	(3)(10)(15)(16)(22)(23)	6	Knowledge exchange/knowledge gain; Learnings from patient engagement activity (take-aways)	Relevance of (new) studies/products to patients' needs; Recruitment rate; Drop out rate/retention rate; Number of industry research teams engaging patients in medicines R&D; Trial completion rate; Perceived quality of scientific advice given to developers by regulators/HTAs; Level/feelings of confidence in research;	Tracking of clinical trial data, organisational databases
Impact (n=45 metrics)	Embedding of patient engagement	Number of industry research teams engaging patients in medicines R&D	This metric can be used to demonstrate cultural change within companies: the degree to which patient engagement is/becomes the 'norm' in medicines R&D, across research teams, departments, therapeutic areas etc.	(13)(15)(16)(22)(23)	5	Dissemination of learning in stakeholders' organisations; Satisfaction with the patient engagement activity/activities; Usefulness of the patient engagement activity; Learnings from patient engagement activity (take-aways); Number of stakeholders involved	Belief of stakeholders in the value of patient engagement;	This can be measured quantitatively through tracking within and between industry organisation teams
Impact (n=45 metrics)	Embedding of patient engagement	Understanding of patients' experiences and preferences by other stakeholders	This metric can be used for (self-)assessing stakeholders' understanding of patients' experiences and preferences to demonstrate improvements in understanding/corrections of mis-assumptions. This metric therefore indicates the general embedding of patient engagement within organisational/institutional networks.	(2)(22)(23)	3	Type/level of expertise; Changes in awareness and knowledge about patients' needs; Changes in attitude/perceptions of stakeholders about the capabilities of patients/carers	Level/feelings of confidence in research;	This can be measured qualitatively (e.g.interview, focus group, open survey questions, fact or fiction quiz)
Impact (n=45 metrics)	Embedding of patient engagement	Belief of stakeholders in the value of patient engagement	This metric relates to the change in perceptions among stakeholders and the impact on cultural change in the medicine life cycle. It includes the beliefs and attitudes of stakeholders towards patient engagement at its start. Greater belief in PE's value to the medicines R&D system would indicate PE's embeddedness in routine R&D practices. If measured quantitatively, it could give an impression of…	(7)(14)	2	Belief of stakeholders in the value of patient engagement; Satisfaction with the patient engagement activity/activities; Learnings from patient engagement activity (take-aways); Changes in personal and/or professional skills; Changes in attitude/perceptions of stakeholders about the capabilities of patients/carers; Number and type of (actionable) insights and recommendations; Percentage cost of p…	Willingness to continue the collaboration between stakeholders; Dissemination of learnings in stakeholders' organisations; Number of trials where insights from patients were implemented; Number of industry research teams engaging patients in medicines R&D;	This can be measured quantitatively (e.g. statements with Likert scale) or qualitatively (interviews, focus groups, relction sessions).
Impact (n=45 metrics)	Embedding of patient engagement	Number of members of patient organisations	This metric could track the growth of patient (organisation) networks. More patients becoming involved in organisations as members may indiciate the embedding of patient engagement practices in certain regions and countries as a result of greater awareness of the value of patient engagement practices (and more broadly of patient insights) to medicines development. (#) - metrics suggested from a P…	(#)	1	Belief of stakeholders in the value of patient engagement	N.A.	Tracking of membership numbers (internal), survey of patient organisations regarding their size of membership (external)
Impact (n=45 metrics)	Embedding of patient engagement	Number of patients* cited as authors/contributors in research/articles (* this could also refer to patient organisation representatives, patient advocates, or carers and carer organisations)	This metric indicates the collaboration between industry/researchers and patients* in the production of research outputs about medicines, for instance, those articles reporting on the clinical trials of developing medicines. This metric therefore may indicate the embedding of valuable patient engagement in medicines development when collected with other related indicators. (* this could also refe…	(#)	1	Feelings of trust, honesty, transparency, respect, shared learning and/or a give-and-take relationship; Learnings from patient engagement activity (take-aways); Satisfaction with the patient engagement activity/activities	Trust between stakeholders;	Review/analysis of published studies/journals. Note: this metric alone could not describe the quality of the engagement which led to the authorship. That would have to be approached with, for example, some of the activity metrics described in the 'links backwards' column
Impact (n=45 metrics)	Empowerment	Feeling of making a contribution to the patient community	This metric can be used to track and assess the impact on a community level. The feeling of making a contribution to the patient community may be a proxy for empowerment and other societal benefits. This often motivates patients to become involved in research and to continue the collaboration.	(1)(7)	2	Belief of stakeholders in the value of patient engagement; Satisfaction with the patient engagement activity/activities; Satisfaction with the activity's agenda; Number and type of actions/recommendations implemented; Number of trials where insights from patients were implemented; Changes in awareness and knowledge about patients' needs; Changes in attitude/perceptions of stakeholders about the c…	Study participant experience in trials/perceived study burden; Feeling of being valued/heard; Willingness to continue the collaboration between stakeholders;	This metric could be measured qualitatively via interviews or reflection sessions or open survey questions and/or with a quantitative survey.
Impact (n=45 metrics)	Empowerment	Feeling of making a contribution to research	This metric can be used track and assess contributions. The feeling of making a contribution to research a proxy for various impacts on research and development as well as personal benefits (e.g. empowerment).	(7)(18)(15)(13)(1)(2)	6	Alignment of product development with (unmet) patient needs; Satisfaction with the patient engagement activity/activities; Satisfaction with the activity's agenda; Satisfaction with the moderation; Number and type of actions/recommendations implemented; Changes in research priorities and goals; Emergence of new research questions/areas	Feeling of being valued/heard Willingness to continue the collaboration between stakeholders; Belief of stakeholders in the value of patient engagement;	This metric could be measured qualitatively via interviews or reflection sessions or open survey questions and/or with a quantitative survey.
Impact (n=45 metrics)	Empowerment	Feeling of being valued/heard	This metric can be used to track and assess some of the relational and personal impacts of patient engagement. The feeling of being valued and/or heard may be a proxy for continuing the relationship, strengthening organisational networks, personal and reputation related benefits.	(1)(7)(13)(15)(18)	5	Satisfaction with the patient engagement activity/activities; Satisfaction with the activity's agenda; Satisfaction with the moderation; Opportunity to contribute to patient engagement activities; Changes in awareness and knowledge about patients' needs; Number and type of actions/recommendations implemented; Feelings of trust, honesty, transparency, respect, shared learning and/or a give-and-tak…	Degree to which the patient engagement activities helped to reduce stigma; Feeling of making a contribution to the patient community; Feeling of making a contribution to research; Willingness to continue the collaboration between stakeholders; Belief of stakeholders in the value of patient engagement; Trust between stakeholders;	This metric could be measured qualitatively via interviews or reflection sessions or open survey questions and/or with a quantitative survey.
Impact (n=45 metrics)	Empowerment	Degree to which patient engagement activities help to reduce stigma	This metric can be used to track and assess cultural change. Some patient groups feel excluded, not heard and unseen as knowledgable/capable partners. Patient engagement activities may change stakeholders' attitudes and perceptions which may contribute to reducing stigma towards vulnerable patient populations.	(1)	1	Changes in attitude/perceptions of stakeholders about the capabilities of patients/carers; Belief of stakeholders in the value of patient engagement; Understanding of patients' experiences and preferences by other stakeholders; Feelings of trust, honesty, transparency, respect, shared learning and/or a give-and-take relationship; Changes in awareness and knowledge about patients' needs; Type/leve…	n.a.	This metric could be measured qualitatively via interviews or reflection sessions or open survey questions and/or with a quantitative survey.
Impact (n=45 metrics)	Empowerment	Change in quality of life as a result of involvement in patient engagement initiatives	This metric can be used to measure positive and negative effects for the people involved in patient engagement (e.g. meaningful relationships, better managing health, professional skills, stress, feeling overwhelmed, career benefits, meaningful work) (#) - this metric was also suggested/defined at a PARADIGM multi-stakeholder workshop.	(1)(2)(4)(7)(#)	5	Feelings of trust, honesty, transparency, respect, shared learning and/or a give-and-take relationship; Learnings from patient engagement activity (take-aways); Satisfaction on fulfilling patient engagement activity's expectations; Satisfaction with the patient engagement activity/activities; Number/type of priorities and needs of stakeholders; Feeling of being valued/heard; Feeling of making a c…	n.a.	This metric could be measured with a quantitative survey and/or qualitatively via interviews or reflection sessions or open survey questions.
Impact (n=45 metrics)	Quality of evidence and uptake of products	The proportion of medicines recommended for reimbursement	This metric can be used to track regulatory success. The proportion of drugs recommended for reimbursement by regulatory/HTA bodies can be a proxy for access to drugs in countries for population groups. Regulatory success is thought to be more likely if the evidence submitted to regulatory bodies is of a higher quality. Note: this metric was not selected by case studies, but was found in the lite…	(**)	1	Improved quality of evidence generation about medicines’ effects; Percentages of studies with patient reported outcomes (PROs); Relevance of (new) studies/products to patients' needs	Medicines available to people by country and population group (access to products)	N.A. (metric not selected/used in case studies)
Impact (n=45 metrics)	Quality of evidence and uptake of products	Patient satisfaction with (new) medicines/technologies/products	This metric can be used to assess long term impacts on the acceptance, use and satisfaction of (new) medical products by patients.	(4)(7)	2	Alignment of product development with (unmet) patient needs; Relevance of (new) studies/products to patients' needs; Learnings from patient engagement activity (take-aways); Number/type of priorities and needs of stakeholders; Changes in awareness and knowledge about patients' needs	N.A.	This metric could be measured qualitatively via interviews or reflection sessions or open survey questions and/or with a quantitative survey.
Impact (n=45 metrics)	Quality of evidence and uptake of products	Percentages of studies with patient reported outcomes (PROs)	This metric assesses the extent to which patient reported outcomes are evaluated in the studies which patient engagement initiatives discuss (particularly in the early dialogues phase, crucial for later HTA assessments). Greater attention to patient-relevant outcomes generally indicates a more patient-centred trial design.	(7)(9)(5)(12*)(16)(4)	6	Improved quality of evidence-generation about medicines’ effects; Quality of (scientific) advice provided by regulators/HTAs; Number of trials where insights from patients were implemented; Emergence of new research questions/areas;	N.A.	This can be measured quantitatively through tracking within and between industry organisation teams
Impact (n=45 metrics)	Quality of evidence and uptake of products	Medicines available to people by country and population group (access to products)	This metric can be used to assess the accessibility of medicines. It may be difficult to link directly back to patient engagement but may still provide a useful indication of the effects of patient engagement learnings/changes.	(3)	1	Alignment of product development with (unmet) patient needs; Number/type of priorities and needs of stakeholders; Type of topics discussed; Diversity of patient representatives; Diversity of staff/department representatives; Degree to which patient engagement will help to demonstrate the value of a product to regulatory bodies; Number and type of comments/feedback received from regulatory and HTA…	Patient satisfaction with (new) medicines/technologies/products;	This can be measured quantitatively (e.g. numbers, percentages, company position on the Access to Medicine Index).
Impact (n=45 metrics)	Quality of evidence and uptake of products	Percentage of medicines approved by regulators against expected	This metric can be used to assess regulatory success in relation to the learnings taken from patient engagement initiatives. It may be difficult to link this back to patient engagement but still may provide a useful indication of the potential effects of these activities, related to how well the evidence produced in trials/studies meets the demands of regulators/HTA bodies.	(15)(**)	2	Number/type of priorities and needs of stakeholders; Type of topics discussed; Diversity of patient representatives; Diversity of staff/department representatives; Degree to which patient engagement will help to demonstrate the value of a product to regulatory bodies; Quality of (scientific) advice provided by regulators/HTAs; Number and type of comments/feedback received from regulatory and HTA …	Medicines available to peopl by country and population group (access to products);	This can be measured quantitatively (e.g. numbers, percentages).
Impact (n=45 metrics)	Quality of evidence and uptake of products	Degree to which patient engagement will help to demonstrate the value of a product to regulatory bodies	This metric can be used to predict regulatory success, based on patients' insights. Regulators/HTA agencies may not always be involved in patient engagement activities; companies' perceptions of whether or not the patients' insights may help to demonstrate the value of a product to regulatory bodies could be a predictor.	(6)(4)	2	Access to clinical trials and medicines; Improved quality of evidence-generation about medicines’ effects; Usefulness of the patient engagement activity; Emergence of new research questions/areas; Type of topics discussed	Percentage of medicines approved by regulators against expected;	This metric could be measured qualitatively via interviews or reflection sessions or open survey questions and/or with a quantitative survey.
Impact (n=45 metrics)	Quality of evidence and uptake of products	Safe and effective use of medicines by patients/health professionals	This metric relates to tracking how medicines are used by patients/pharmacists. It is related to engagement at the post-marketing stage where regulatory bodies aim to improve the effective use/provision of available medicines. Effective/safe use of medicines is directly related to the provision of information about the risks and treatment protocols for (new) medicines: these communications can be…	(24)	1	Patient understanding/accessibility of information materials and informed consent form; Learnings from patient engagement activity (take-aways)	Trust between stakeholders;	Self-reported monitoring/surveys of patients and health professionals assessing, for instance, how these stakeholders dispense and/or use medical technologies within patient treatment pathways
Impact (n=45 metrics)	Quality of evidence and uptake of products	Degree to which outcome measures and endpoints of a trial are patient centric	This metric assesses whether the outcome measures and endpoints evaluated in a specific trial are considered patient-centric by the patient population. The more appropriate the chosen endpoints and outcomes are; the less time and effort are wasted in inconclusive trials. The more useful and relevant the clinical trials are, the better the chance for therapeutic development to be successful.	(6)	1	Percentages of studies with patient reported outcomes (PROs); Changes in awareness and knowledge about patients' needs; Number/type of priorities and needs of stakeholders; Type of topics discussed	Degree to which patient engagement will help to demonstrate the value of a product to regulatory bodies; Number and type of comments received from regulators/HTA bodies;	This metric could be measured by involving patient representatives in the final protocol review or via a survey of participants in the clinical trial.
Impact (n=45 metrics)	Reputation and trust	Percentages of trials reporting personalized study results back to patients	This metric describes the percentage of (completed) clinical trials which reported the personalized study results back to the patients involved. This is an indication of increasing transparency of industry processes which some patient engagement initiatives aim to improve/strengthen.	(16)	1	Improved transparency, trust and relationships	Trust between stakeholders	This can be a quantitatively measured metric (as a percentage of total completed trials) and does not need to be 'self-evaluated': data should be available via publicly-available online resources.
Impact (n=45 metrics)	Reputation and trust	Level/feelings of confidence in research	This metric can be used to assess the degree to which patients and/or researchers have confidence in research, which may be a predictor for the initiation and/or continuation of studies. Confidence may relate how individuals consider the extent to which studies/research programs align with the best interests of patient populations.	(17)	1	Alignment of product development with (unmet) patient needs; Understanding of patients' experiences and preferences by other stakeholders; Relevance of (new) studies/products to patients' needs	n.a.	This metric could be measured qualitatively via interviews or reflection sessions or open survey questions and/or with a quantitative survey.
Impact (n=45 metrics)	Reputation and trust	Trust between stakeholders	This metric covers a range of indicators related to the trust between different stakeholder groups in the medicines development system. This could include feelings of trust in companies, patients and patient organisations and/or regulatory/HTA bodies, which are likely to be affected through engagement activities. Specific aspects of trust between stakeholders may cover feelings of confidence in o…	(3)(6)(12)(21)(#)	5	Improved transparency, trust and relationships; Satisfaction with the patient engagement activity/activities; Feelings of trust, honesty, transparency, respect, shared learning and/or a give-and-take relationship; Percentages of trials reporting personalized study results back to patients; Usefulness of the patient engagement activity	Level/feelings of confidence in research; Patient willingness to participate in clinical trials/study; Willingness to continue the collaboration between stakeholders;	This metric could be measured qualitatively via interviews or reflection sessions or open survey questions and/or with a quantitative survey.
Impact (n=45 metrics)	Reputation and trust	Willingness to continue collaboration between stakeholders	This metric can be used to track and assess relational impacts. The degree to which companies, regulatory bodies, patients and/or patient organisations are willing to continue the relationship may give an indication of the quality and value of the relationship.	(6)	1	Improved transparency, trust and relationships; Feelings of trust, honesty, transparency, respect, shared learning and/or a give-and-take relationship; Trust between stakeholders; Usefulness of the patient engagement activity;	n.a.	This metric could be measured qualitatively via interviews or reflection sessions or open survey questions and/or with a quantitative survey.
Impact (n=45 metrics)	Research relevance	Satisfaction with the prioritisation of research	This metric assesses whether the prioritisation of research (e.g. research funding decisions, awarded grant proposals) meets the needs of patients. This may link to the level of influence patients had in research priority-setting thereby impacting the alignment of research with patients' needs. This may influence the willingness of patient to participate in a study, and thereby recruitment rates.…	(2)	1	Emergence of new research questions/areas; Changes in research priorities and goals; Satisfaction with the choices available for decision-making; Changes in awareness and knowledge about patients' needs; Learnings from patient engagement activity (take-aways); Opportunity to contribute to patient engagement activities; Diversity of patient representatives; Diversity of staff/department representa…	Relevance of (new) studies/products to patients' needs; Patient satisfaction with new medicines/technologies/products; Patient willingness to participate in clinical trials/study; Recruitment rate; Trust between stakeholders; Level/feelings of confidence in research;	This metric could be measured qualitatively via interviews or reflection sessions or open survey questions and/or with a quantitative survey or opinion polls.
Impact (n=45 metrics)	Research relevance	Relevance of (new) studies/products to patients' needs	This metric can be used to track and assess patient and societal impacts; for example, whether or not studies are addressing an unmet patient need. The relevance of (new) studies can also be an important proxy for other research and development related impacts (e.g. recruitment, retention, usability and uptake of products).	(1)(2)(3)(4)(6)(7)(24)	7	Alignment of product development with (unmet) patient needs; Type of topics discussed; Number/type of priorities and needs of stakeholders; Satisfaction with the activity's agenda; Satisfaction with the patient engagement activity/activities; Influence of patients' insights on research decision making; Satisfaction with the prioritisation of research	Patients' willingness to participate in clinical trials/study; Feeling of making a contribution to the patient community; Feeling of being valued/heard; Patient satisfaction with (new) medicines/technologies/products; Recruitment rate; Expected impact on recruitment and retention rates; Drop out rate/retention rate	This metric could be measured qualitatively via interviews or reflection sessions or open survey questions and/or with a quantitative survey.
Impact (n=45 metrics)	Research relevance	Emergence of new research questions/areas	This metric can be used to assess the impact of patient engagement in research priority-setting. New research questions/areas can emerge from patient engagement activities, potentially influencing research pipelines and the development of Target Product Profiles, indirectly impacting the alignment of new research studies with patients (unmet) needs, ultimately influencing the uptake of new produc…	(4)(1)(7)	3	Number/type of priorities and needs of stakeholders; Satisfaction with the prioritisation of research; Changes in research priorities and goals; Diversity of patient representatives; Number and type of actions/recommendations implemented; Patient satisfaction with (new) medicines/technologies/products; Patients’ willingness to participate in clinical trials/study; Satisfaction with the choices av…	Relevance of (new) studies/products to patients' needs;	This metric could be measured qualitatively via interviews or reflection sessions or open survey questions and/or with a quantitative survey (e.g. including questions on whether or not/to what extent new research questions/areas emerged from the patient engagement activities)
Impact (n=45 metrics)	Study ethics and inclusiveness	Patient understanding/accessibility of information materials and informed consent form	This metric attempts to assess patient information documents used in medicines research (such as informed consent forms) and medicines products (such as risk/safety information) following the input/feedback of engaged patients. The metric therefore indicates how learnings from patient engagement initiatives aimed at improving the accessibility and/or clarity of trial documentation have been trans…	(4)(15)(16)(20)(21)(22)(23)(24)	8	Improved experience of patient participation in clinical trials/medicines research; Number and type of (actionable) insights and recommendations; Number and type of actions/recommendations implemented; Influence of patients' insights on research decision making; Diversity of patient representatives; Learnings from patient engagement activity (take-aways); Changes in awareness and knowledge about …	Patients' willingness to participate in clinical trials/study; Recruitment rate; Drop out rate/retention rate; Study participant experience in trials/perceived study burden;	This information could be collected qualitatively (e.g. interviews, focus groups, open survey questions) and/or quantitatively with a survey and/or Flesch-Kincaid reading level scores. Surveys could be administered to (prospective) patient participants in trials/studies or other patient groups, depending on the type of product information/communication. Criteria to ask patient participants may in…
Impact (n=45 metrics)	Study ethics and inclusiveness	Number of clinical trials including a previously excluded patient population (diversity)	This metric can be used to assess the impact on (in)equalities in research (e.g. number of trials including children, women, people with co-morbidities etc). Learnings from specific patient engagement initiatives related to trial design (specifically inclusion criteria) may lead to this impact at the organisational level.	(3)(15)(4)	3	Alignment of product development with (unmet) patient needs; Changes in awareness and knowledge about patients' needs; Dissemination of learning in stakeholders' organisations; Diversity of patient representatives; Type of topics discussed; Number of clinical trials changing inclusion and exclusion criteria; Understanding of patients' experiences and preferences by other stakeholders; Influence o…	Medicines available to people by country and population group (access to products);	This can be measured quantitatively (e.g. in numbers, percentages) of hard-to-reach populations/vulnerable groups participating in clinical trial.
Impact (n=45 metrics)	Study ethics and inclusiveness	Percentage of under-represented groups participating in clinical trials (e.g. women, people living in Central and Eastern Europe)	This metric can be used to assess the impact on (in)equalities in research (e.g. number of trials including children, women, people with co-morbidities). Learnings from specific patient engagement initiatives related to trial design (specifically inclusion criteria) may lead to this impact at the organisational level. Greater diversity of under-represented groups in trials is likely to produce mo…	(4)	1	Number of clinical trials including a previously excluded patient population (diversity); Diversity of patient representatives; Learnings from patient engagement activity (take-aways); Number of clinical trials with flexible trial designs	Degree to which patient engagement will help to demonstrate the value of a product to regulatory bodies; Relevance of (new) studies/products to patients' needs;	Tracking of trial participants (sub-groups) in trials/studies, internal tracking/monitoring databases (requires a priori definition of under-represented group/s)
Impact (n=45 metrics)	Study ethics and inclusiveness	Number of (new) trial sites in under-represented countries	This metric can be used to assess the impact on (in)equalities in research (e.g. number of trial sites in Central and Eastern Europe). Patients could make recommendations regarding trial sites, potentially influencing recruitment rates and the accessibility of medicines to people by country and population. It should be taken into account that decisions about trial sites are influenced by many oth…	(4)	1	Number of clinical trials changing inclusion and exclusion criteria; Number and type of (actionable) insights and recommendations; Number and type of actions/recommendations implemented; Diversity of patient representatives	Percentage of under-represented groups participating in clinical trials (e.g. women, people living in CEE); Recruitment rate; Medicines available to people by country and population group (access to products);	This can be measured quantitively (e.g. tracking the number of trials registered in countries that previously did not have access to specific clinical trials)
Impact (n=45 metrics)	Study quality and efficiency	Quality of (scientific) advice provided by regulators/HTAs	This metric could be part of a self-performed assessment of the scientific advice which regulatory/HTA bodies produce. It has been noted as an important outcome/impact of conducting patient engagement in early dialgoues: that the regulator/HTA is more confident of the advice which they provide. The criteria may include the advice's scientific quality or rigour, relevance and societal robustness.	(5)(9)(8)(24)	4	Improved quality of evidence generation about medicines’ effects; Number and type of (actionable) insights and recommendations; Number and type of comments/feedback received from regulatory and HTA bodies;	N.A.	This metric has not been explored explicitly yet in current evaluation tools. This could be evaluated qualitatively or quantitatively, however, depending on the nature of the evaluation exercise.
Impact (n=45 metrics)	Study quality and efficiency	Number and type of comments/feedback received from regulatory and HTA bodies	This metric can be used to track regulatory success. The number and type of comments/feedback (in scientific advice or other regulatory processes) can indicate the extent to which the (original) development plans (clinical trial design, evidence generation protocol etc) met the requirements of regulators/patients. Note: this metric was not selected by case studies, suggested in literature.		0	Improved quality of evidence generation about medicines’ effects; Quality of (scientific) advice provided by regulators/HTAs	Medicines available to people by country and population group (access to products)	N.A. (metric not selected in case studies)
Impact (n=45 metrics)	Study quality and efficiency	Percentage cost of patient engagement initiative in overall clinical trial cost	This describes the proportion of (financial) costs directed to patient engagement activities in relation to the total amount of resources used in the planning/implementation of clinical trials (or other research activities, such as observational studies). This metric would be used as a way to indicate the efficiency of clinical trial design and implementation following the use of patient engageme…	(15)	1	Number and type of avoidable study protocol amendments; Drop out rate / retention rate; Recruitment rate; Time spent; Money spent; Usefulness of the patient engagement activity; Number, type and frequency of patient engagement; Number and type of actions/recommendations implemented	Number of industry research teams engaging patients in medicines R&D;	This is measured quantitatively as a percentage if there are costings data available for the patient engagement activities and the overall research activities.
Impact (n=45 metrics)	Study quality and efficiency	Trial completion rate	This metric describes the length of time taken for clinical trials to complete, from first patient visit to last patient treatment. It gives an indication of the trial's efficiency linked to recruitment and satisfaction of patient participants, and the quality of study protocols in organising relevant and efficient procedures. This is similar to trial duration but is concerned with the completion…	(12)(13)(15)(22)(23)	5	Improved efficiency of medicines R&D; Recruitment rate; Drop out rate / retention rate; Number and type of actions/recommendations implemented	Medicines available to people by country and population group (access to products)	This may be measured as a true versus expected comparison ratio with trial/research planning databases.
Impact (n=45 metrics)	Study quality and efficiency	Duration of the trial	This describes the time taken between the first patient to enter the trial or research study (first treatment) until the last patient stops the trial treatment. It is a performance indicator that should be improved if trials are run more effectively and efficiently; for instance, if fewer protocol amendments are made. Consequently, patient engagement initiatives which aim to inform the trial's de…	(10)(12)	2	Improved experience of patient participation in clinical trials/medicines research; Improved efficiency of medicines R&D; Number and type of avoidable study protocol amendments	N.A.	This may be measured as a true versus expected comparison ratio with trial/research planning databases; comparison between trials with and without patient engagement.
Impact (n=45 metrics)	Study quality and efficiency	Time to protocol approval	This metric describes the time taken for study protocols to be approved (by study review bodies, for example). This indicates the extent to which the protocol comprehensively tackles potential issues of patient participation in the study which patient engagement activities aim to give feedback on. Therefore, this metric indicates how patient input has been used to refine the protocol, which may b…	(12)(19)	2	Improved efficiency of medicines R&D; Timing of patient engagement activities with stages of the R&D cycle; Number and type of (actionable) insights and recommendations; Number and type of avoidable study protocol amendments	Duration of the trial; Trial completion rate; Recruitment rate;	One case recorded the time taken for trial protocols to be approved in a trial tracking database. This can be measured quantitatively as a comparison between expected and actual approval time, if expected data is available.
Impact (n=45 metrics)	Study quality and efficiency	Number and type of avoidable study protocol amendments	This metric indicates the quality/robustness/relevance of the written study protocol in relation to the research practices of clinical trials (or other studies). Protocols that have been written with more attention to the potential practical issues of their implementation should require fewer avoidable amendments whilst the trial is running. Protocol amendments can be costly, and so this metric i…	(6)(10)(12)(15)(16)(17)(19)	7	Improved efficiency of medicines R&D; Improved experience of patient participation in clinical trials/medicines research; Time to protocol approval	Recruitment rate; Drop out rate/retention rate	Use of trial tracking databases to capture the number of protocol amendments.
Impact (n=45 metrics)	Study quality and efficiency	Drop out rate / retention rate	This metric describes the number/proportion of patients ending their participation in trials (or other medicines research) for other reasons than adverse reactions. Patients may drop out of trials if they are not tailored to their needs or there is too much burden experienced by participating. Therefore, patient engagement activities can aim to help to design trials/research which avoid these iss…	(6)(12)(13)(14)(15)(16)(17)(22)(23)	9	Improved efficiency of medicines R&D; Improved experience of patient participation in clinical trials/medicines research; Study participant experience in trials/perceived study burden; Diversity of patient representatives; Type/level of expertise; Timing of patient engagement activities with stages of the R&D cycle	Trial completion rate; Duration of the trial; Number and type of (avoidable) study protocol amendments;	This can be described as a ratio/percentage of actual versus expected dropouts, as trial planning should include estimates of patient drop-outs (as there are many reasons for ending participation in trials, not only related to how patient-friendly or non-burdensome trials are for participants.)
Impact (n=45 metrics)	Study quality and efficiency	Recruitment rate	This metric describes trial performance through the recruitment (enrolling) of patients to a trial over a specific amount of time. This indicates certain qualities of the trial's design, with the theory that a better-designed trial leads to better rates of study participant recruitment. Patient engagement can reduce or resolve points of issue related to recruitment of specific patient populations…	(12)(13)(14)(15)(16)(17)(20)(22)(23)	9	Improved experience of patient participation in clinical trials/medicines research; Diversity of patient representatives; Number and type of (actionable) insights and recommendations; Satisfaction with the prioritisation of research; Relevance of (new) studies/products to patients' needs; Timing of patient engagement activities with stages of the R&D cycle; Expected impact on recruitment and rete…	Trial completion rate; Duration of the trial; Drop out rate/retention rate; Number of (new) trial sites in underrepresented countries; Number of trial changing inclusion and exclusion criteria; Number of clinical trials including a previously excluded patient population (diversity);	Comparative analysis between expected and actual values related to enrollment/screen failure, using trial tracking databases. (Comparison between trials with/without patient engagement, or expected/actual value of each individual trial)
Impact (n=45 metrics)	Study quality and efficiency	Patients’ willingness to participate in clinical trials/study	This metric describes how willing patient populations are to participate in relevant clinical trials/medicines development studies. This indicates a few things including, for instance, the quality and relevance of the studies to patients' needs, and the burden that participating in the trial may place on patients. Patient engagement initiatives that aim to tackle issues like these in the design o…	(4)(14)(21)	3	Improved experience of patient participation in clinical trials/medicines research; Changes in awareness and knowledge about patients' needs; Number and type of actions/recommendations implemented; Number of trials where insights from patients were implemented; Expected impact on recruitment and retention rates	Drop out rate/retention rate Recruitment rate;	Survey of patients who are eligible to participate in a study
Impact (n=45 metrics)	Study quality and efficiency	Expected impact on recruitment and retention rates	Rather than describing the actual (changes to) recruitment or retention rates of medicines development studies like clinical trials, this metric is a more short-term self-evaluation of the expected impact of patient engagement initiatives on these trial efficiency measures. It could be therefore used as a precursor to the collection of actual recruitment/retention rate data in relation to the eff…	(17)	1	Improved efficiency of medicines R&D; Improved experience of patient participation in clinical trials/medicines research	Recruitment rate; Drop out rate/retention rate	Survey of relevant staff members
Impact (n=45 metrics)	Study quality and efficiency	Patient adherence and compliance rates to study protocol procedures	This metric describes patient adherence/compliance to the procedures defined in a study protocol. It indicates a number of things relating to the quality of trial processes and their relevance to patient experience and could, for example, be measured by looking at incomplete data points. If a trial's protocol makes it more difficult for patients to participate it is less likely that patient parti…	(13)(15)(17)(21)	4	Improved efficiency of medicines R&D; Improved experience of patient participation in clinical trials/medicines research; Number and type of avoidable study protocol amendments; Study participant experience in trials/perceived study burden	Drop out rate/retention rate; Trial completion rate;	Tracking trial databases.
Impact (n=45 metrics)	Study quality and efficiency	Number of clinical trials with flexible trial designs	This metric describes the number of clinical trials utilising 'flexible designs' which means certain adaptations to different contexts to suit more specific needs of certain patient groups. This is linked to patient engagement activities that are concerned with influencing the design of trial practices towards more relevance for patient groups in specific contexts.	(23)	1	Improved experience of patient participation in clinical trials/medicines research; Number and type of actions/recommendations implemented	Study participant experience in trials/perceived study burden; Drop out rate/retention rateRecruitment rate;	Tracking database of clinical trials (a definition of 'flexible' needs to be determined a priori)
Impact (n=45 metrics)	Study quality and efficiency	Study participant experience in trials/perceived study burden	This metric can be used to track and asses a clinical trial's 'patient-centeredness'. This may be a proxy for the performance of clinical trials (e.g. recruitment, retention, amendments, time to complete the trial). This may depend on the level of influence patients had on the study population, schedule of activities and study design, study interventions, study assessment and procedures. Study bu…	(6)(10)(12)(13)(14)(15)(16)(17)(22)(23)	10	Number/type of priorities and needs of stakeholders; Diversity of patient representatives; Diversity of staff/department representatives; Type of topics discussed; Satisfaction with the activity's agenda; Relevance of (new) studies/products to patients' needs; Changes in research priorities and goals; Number and type of actions/recommendations implemented	Drop out rate/retention rate; Number and type of (avoidable) study protocol amendments; Duration of the trial; Patient adherence and compliance rates to study protocol procedures; Patients' willingness to participate in clinical trials/study; Recruitment rate;	This metric could be measured quantitatively via a survey. Alternatively, assess qualitatively via interviews or reflection sessions or with open survey questions.
Impact (n=45 metrics)	Study quality and efficiency	Timeto regulatory approval and reimbursement decisions	This metric assesses the duration of the complete medicine development process, from the start of the first trial to regulatory approval and/or reimbursement decisions by HTA agencies. It is a performance indicator that should be improved if trials are run more effectively and efficiently and if assessment and negotiations in regulatory and reimbursement processes are shortened. Patient engagemen…	(6)	1	Time to protocol approval; Duration of the trial; Percentages of studies with patient reported outcomes (PROs); Degree to which outcome measures and endpoints of a trial are patient centric; Degree to which patient engagement will help to demonstrate the value of a product to regulatory bodies; Type of topics discussed; Changes in awareness and knowledge about patients' needs	The proportion of medicines recommended for reimbursement;	This could be tracked by recording the time in a study in a program tracking database. This can be measured quantitatively as a comparison between expected and actual development time, if expected data is available.
Context factors (n=15)	Community context	Continent/location of patient engagement	Legislation around patient engagement and access to medicines differs per continent (Europe, North America) and may influence patient engagement initiatives.
Context factors (n=15)	Community context	Recognition of a disease, "type" and "stage" of disease	Some diseases are well recognised in society and by companies, while other diseases are relatively unknown or not recognised as a priority. For example, Alzheimers disease is not well recognised as a priority in all European countries which influences the ability for patient organisations to become involved in research. The type and stage of disease can also influence patients' ability to become …
Context factors (n=15)	Community context	Availability of patient organisations/groups	The availability of (European) patient organisations or groups may facilitate (early) access to a diverse group of patients, influencing the potential learning, changes and impacts.
Context factors (n=15)	Decision-making context	Multidisciplinary collaboration	Some initiatives include a wide range of stakeholders (e.g. various departments within companies, patients and regulators). The involvement of regulatory bodies is paraticularly influential for initiatives that aim to enhance access to medicines.
Context factors (n=15)	Decision-making context	Timing of engagement with respect to decision-making	Which decisions were already set in stone and which decisions could be influenced by the involvement of patients? The ability to make changes is influenced by the timing of engagement.
Context factors (n=15)	Institutional context	Length of the relationship	The length of the relationship may influence the number and type of learnings and changes and patients' recommendations implemented. In a mature relationship of lot of knowledge exchange has taken place, therefore the relationship may not always result in new learnings' or changes; however the relationship could still grow and be considered valuable.
Context factors (n=15)	Institutional context	Size of the company	Larger companies were often thought to be more experienced in patient engagement. On the other hand, feedback loops and follow-ups are more complicated in larger companies and therefore it often takes longer before patients receive an update on their recommendations/requests.
Context factors (n=15)	Institutional context	Turn-around of industry representatives	Within pharma companies people frequently move to different departments/roles within the company. This limits the ability to built trust and long-term relationships.
Context factors (n=15)	Institutional context	Companies experience with a disease area	Some companies have extensive experience with a particular disease area and patient population. Therefore, patient engagement may not result in new insights. While companies with limited experience in a disease area may benefit more from patient engagement, they may also not have any existing relationships with the patient community which inhibits early engagement.
Context factors (n=15)	Institutional context	Previous experience with patient engagement	Some companies are more experienced in patient engagement than other companies, this effects the success of the initiative. Similarly, some patients have more experience and may feel more comfortable speaking up than others. Some may have also become 'experts' and therefore may not be able to represent the ideas and experiences of the wider patient community.
Context factors (n=15)	Institutional context	Organisational culture and commitment to patient engagement	Some leaders are committed to engage patients, while others do not see the value of patient engagement. The organisational culture (values, beliefs) influences structural integration of patient engagement (e.g. at multiple time-points or only in the feasibility planning process at the final stages of protocol development). This influences the willingness and ability to implement changes.
Context factors (n=15)	Policy context	FDA and EMA policies	Companies have to follow FDA and EMA policies and may therefore not be able to implement all patient recommendations. For example, policies regarding Patient Reported Outcomes (PROs) may facilitate or inhibit including outcomes measures that matter to patients. Adaptive, flexible trial designs and/or trials without a control group, may not be approved although perhaps preferred by patients.
Context factors (n=15)	Policy context	Health insurance policies	Insurance policies may affect the use and access to products; this may influence patients' experiences of drugs and technologies and therefore the patient engagement objectives.
Context factors (n=15)	Policy context	ICH and CIOMS guidelines	The Council for International Organizations of Medical Sciences (CIOMS) and the International Council for Harmonisation of Technical Requirements for Pharmaceuticals for Human Use (ICH) produce guidelines on methodologies to achieve global harmonization in areas of health research and medicines development such as ethics, quality, efficacy and safety of medicinal products. These guidelines may st…
Context factors (n=15)	Policy context	Conflict of interest policies	Conflict of interest policies may limit the opportunity to become involved multiple patient engagement initiatives. This may influence the capacity of patients to be involved.

## Sheet: Sheet 3 Sets of Metrics
This sheet presents the agreed sets of metrics created during the multi-stakeholder workshop, which can be used as a starting point. Review the other appendices for sample questions, methods and tools.
Set objective	Input	Activities/process	Learnings and changes	Impacts
Set 1: Improved alignment of product development with (unmet) patient needs	Money spent	Clarity of the goals of patient engagement	Change in awareness and knowledge about patients' needs	Patient satisfaction with (new) medicines/technologies/products
	Time spent	Timing of patient engagement activities with stages of the R&D cycle	Influence of patients' insights on research decision making	Patients' willingness to participate in clinical trials/study
	Diversity of patient representatives	Satisfaction with the patient engagement activity	Number and type of (actionable) insights and recommendations	Degree to which patient engagement will help to demonstrate the value of a product to regulatory bodies/HTAs
	Type/level of expertise	Feelings of trust, honesty, transparency, respect, shared learning and/or a give-and-take relationship	Changes in research priorities and goals	Study participant experience in trial/perceived study burden
	Belief of stakeholders in the value of patient engagement	Satisfaction with the activity's agenda
	Accessibility of preparatory materials	Opportunity to contribute to patient engagement activities
	Number/type of priorities and needs of stakeholders	Number, type and frequency of patient engagement activity
	Expectations of the patient engagement activity
Set 2: Improved efficiency of the medicines development process	Feeling of preparedness	Satisfaction with support from activity organisers	Number and type of actions/recommendations implemented	Study participant experience in trial/perceived study burden
	Expectations of patient engagement	Timing of patient engagement activities with stages of the R&D cycle	Learnings from patient engagement activity/activities	Percentages of studies with patient reported outcomes (PROs)
	Diversity of staff/department representatives	Number, type and frequency of patient engagement activities	Dissemination of learning in stakeholders' organisations	Number and type of avoidable study protocol amendments
	Diversity of patient representatives	Clarity of the goals of patient engagement		Number of clinical trials including a previously excluded patient population (diversity)
	Money spent	Usefulness of the patient engagement activity/activities		Trial completion rate
	Time spent	Feelings of trust, honesty, transparency, respect, shared learning and/or a give-and-take relationship		Drop out rate/retention rate
	Belief of stakeholders in the value of patient engagement			Trust between stakeholders
				Willingness to continue the collaboration between stakeholders
				Feeling of being valued/heard
Set 3: Improved quality of evidence generation	Diversity of patient representatives	Method of gaining patients’ insight	Change in awareness and knowledge about patients' needs	Quality of (scientific) advice provided by regulators/HTAs
	Diversity of staff/department representatives	Clarity of the roles of stakeholders in the patient engagement activity	Changes in patients' knowledge about medicines research and development	Number and type of comments/feedback received from regulatory and HTA bodies
	Type/level of expertise	Clarity of the goals of patient engagement	Number and type of (actionable) insights and recommendations	Degree to which patient engagement will help to demonstrate the value of a product to regulatory bodies
	Accessibility of preparatory materials	Feelings of trust, honesty, transparency, respect, shared learning and/or a give-and-take relationship	Number and type of actions/recommendations implemented	Number of trials where insights from patients were implemented
	Expectations of the patient engagement activity		Influence of patients' insights on research decision making	Percentages of studies with patient reported outcomes (PROs)
	Belief of stakeholders in the value of patient engagement			Number of clinical trials including a previously excluded patient population (diversity)
				Percentage of medicines approved by regulators against expected
Set 4: Improved transparency, trust and relationships	Diversity of patient representatives	Clarity of the goals of patient engagement	Dissemination of learning in stakeholders' organisations	Trust between stakeholders
	Number/type of priorities and needs of stakeholders	Clarity of the roles of stakeholders in the patient engagement activity	Change in awareness and knowledge about patients' needs	Willingness to continue the collaboration between stakeholders
	Feeling of preparedness	Feelings of trust, honesty, transparency, respect, shared learning and/or a give-and-take relationship	Influence of patients' insights on research decision making	Level/feelings of confidence in research
	Diversity of staff/departments involved	Satisfaction with the patient engagement activity	Number of clinical trials changing inclusion/exclusion criteria	Feeling of being valued/heard
	Belief of stakeholders in the value of patient engagement			Patient satisfaction with (new) medicines/technologies/products
	Time spent			Feeling of making a contribution to the patient community
	Money spent			Understanding of patients' experiences and preferences by other stakeholders
